# Supplementary material for: Neuraminidase of influenza A viruses induces global desialylation of host cells via its intracellular function
Source: Microbiol Spectr. 2026 Feb 18;14(4):e03328-25. doi: 10.1128/spectrum.03328-25 (PMC13055363; doi:10.1128/spectrum.03328-25)
Supplement: Table S1 — List of 45 lectins used in lectin microarray analyses. [file spectrum.03328-25-s0003.xlsx]

## Sheet: Sheet1
Table S1
List of 45 lectins used in lectin microarray analyses.
No.		Name	Origin	Reported glycan specificitya	Classification by specificity
1		LTL	Lotus tetragonolobus	Fucα1-3GlcNAc, Lewis X, sialyl Lewis X	Fucose
2		PSA	Pisum sativum	Fucα1-6GlcNAc , α-Man	Fucose
3		LCA	Lens culinaris	Fucα1-6GlcNAc , α-Man, α-Glc	Fucose
4		UEA-I	Ulex europaeus	Fucα1-2Galβ1-4GlcNAc	Fucose
5		AOL	Aspergillus oryzae	Terminal αFuc, Lewis X, sialyl Lewis X	Fucose
6		AAL	Aleuria auranti	Terminal αFuc, Lewis X, sialyl Lewis X	Fucose
7		MAL-I	Maackia amurensis	Siaα2-3Gal	Sialic acid
8		SNA	Sambucus nigra	Siaα2-6Gal/GalNAc	Sialic acid
9		SSA	Sambucus sieboldiana	Siaα2-6Gal/GalNAc	Sialic acid
10		TJA-I	Trichosanthes japonica	Siaα2-6Galβ1-4GlcNAc	Sialic acid
11		PHA-L	Phaseolus vulgaris	Tri/tetra-antennary complex-type N-glycan	LacNAc
12		ECA	Erythrina cristagalli	Lac/LacNAc	LacNAc
13		RCA120	Ricinus communis	Lac/LacNAc	LacNAc
14		PHA-E	Phaseolus vulgaris	Bi-antennary complex-type N-glycan with outer Gal and bisecting GlcNAc	LacNAc
15		DSA	Datura stramonium	Chitin, poly LacNAc, LacNAc	LacNAc
16		GSL-II	Griffonia simplicifolia	Agalactosylated tri/tetra antennary N-glycan	—
17		NPA	Narcissus pseudonarcissus	High-mannose including Manα1-6Man	Mannose
18		ConA	Canavalia ensiformis	High-mannose including Manα1-6(Manα1-3)Man	Mannose
19		GNA	Galanthus nivalis	High-mannose including Manα1-3Man	Mannose
20		HHL	Hippeastrum hybrid	High-mannose including Manα1-3Man or Manα1-6Man	Mannose
21		ACG	Agrocybe cylindracea	Siaα2-3Galβ1-4GlcNAc	—
22		TxLC-I	Tulipa gesneriana	Manα1-3(Manα1-6)Man, bi/tri-antennary complex-type N-glycan, GalNAc	—
23		BPL	Bauhinia purpurea	Galβ1-3GalNAc, tri/tetra-antennary complex-type N-glycan with outer Gal	Galactose
24		TJA-II	Tanthes japonica	Fucα1-2Galβ1/GalNAcβ1, tri/tetra-antennary complex-type N-glycan with outer Gal	Galactose
25		EEL	Euonymus europaeus	Galα1-3[Fuc α1-2 Gal], Gal α1-3 Gal	Galactose
26		ABA	Agaricus bisporus	Galβ1-3GalNAcα-Thr/Ser (T) and sialyl-T	Galactose
27		LEL	Lycopersicon esculentum	Chitin, poly LacNAc	Chitin
28		STL	Solanum tuberosum	Chitin, poly LacNAc	Chitin
29		UDA	Urtica dioica	Chitin, poly LacNAc	Chitin
30		PWM	Phytolacca Americana	Chitin, poly LacNAc	Chitin
31		Jacalin	Artocarpus integrifolia	Galβ1-3GalNAcα-Thr/Ser (T) and GalNAcα-Thr/Ser (Tn)	O-glycan
32		PNA	Arachis hypogaea	Galβ1-3GalNAcα-Thr/Ser (T)	O-glycan
33		WFA	Wisteria floribunda	GalNAcβ1-4GlcNAc (LacdiNAc), terminal GalNAc	O-glycan
34		ACA	Amaranthus caudatus	Galβ1-3GalNAcα-Thr/Ser (T)	O-glycan
35		MPA	Maclura pomifera	Galβ1-3GalNAcα-Thr/Ser (T) and GalNAcα-Thr/Ser (Tn)	O-glycan
36		HPA	Helix pomatia	Terminal GalNAc	O-glycan
37		VVA	Vicia villosa	α- or β-linked terminal GalNAc and GalNAcα-Thr/Ser (Tn)	O-glycan
38		DBA	Dolichos biflorus	GalNAcα-Thr/Ser (Tn) and GalNAcα1-3GalNAc	O-glycan
39		SBA	Glycine max	Terminal GalNAc	O-glycan
40		Calsepa	Calystegia sepium	Man, maltose	—
41		PTL-I	Psophocarpus tetragonolobus	α-GalNAc, Gal	—
42		MAH	Maackia amurensis	Siaα2-3Galβ1-3(Siaα2-6)GalNAc (disialyl-T)	—
43		WGA	Triticum aestivum	Chitin, multicalent Sia	—
44		GSL-I-A4	Griffonia simplicifolia	α-GalNAc, GalNAcα-Thr/Ser (Tn)	—
45		GSL-I-B4	Griffonia simplicifolia	α-Gal	—
aSpecificitiy data of lectins were obtained form LfDB (Lectin Frontier Database; https://acgg.asia/db/lfdb/).
