# Supplementary material for: Neuraminidase of influenza A viruses induces global desialylation of host cells via its intracellular function
Source: Microbiol Spectr. 2026 Feb 18;14(4):e03328-25. doi: 10.1128/spectrum.03328-25 (PMC13055363; doi:10.1128/spectrum.03328-25)
Supplement: Table S2 — Primer list used for RT-qPCR of glycosyltransferase genes. [file spectrum.03328-25-s0004.xlsx]

## Sheet: Sheet1
Table S2
Primer list used for RT-qPCR of glycosyltransferase genes.
Gene	Direction	Primer sequence	Reference
FUT1	Forword	GATGTGGGCTGCACTTGC	Designed in this paper
	Reverse	GAAGACGGCTGAAAGAACACAG
FUT2	Forword	CTGGGCGGTTCTGATTTTTGAG	Designed in this paper
	Reverse	ATGGGGAAGAAAGACACCTGAC
GAPDH	Forword	TTCCACGGCACAGTCAAG	Menzes-Souza et al., 2011
	Reverse	ACTCAGCACCAGCATCAC
